# Supplementary material for: Transcriptomic analysis of differentially expressed genes in an orange-pericarp mutant and wild type in pummelo (Citrus grandis)
Source: BMC Plant Biol. 2015 Feb 12;15:44. doi: 10.1186/s12870-015-0435-3 (PMC4352283; doi:10.1186/s12870-015-0435-3)
Supplement: Additional file 5: — List of significantly DEGs between MT and WT. [file 12870_2015_435_MOESM5_ESM.xls]

gene_id	readcount_MT	readcount_WT	log2FoldChange	pval	padj	Blast swiss prot
Cs7g23270	0	7.699738109	#NAME?	0.00059368	0.048182	-//-
Cs7g16890	8.810006912	0	Inf	0.00017801	0.022207	sp|Q9SV72|EPFL9_ARATH EPIDERMAL PATTERNING FACTOR-like protein 9 OS=Arabidopsis thaliana GN=EPFL9 PE=1 SV=1//7.21242e-26
orange1.1t03175	10.66449775	0	Inf	3.07E-05	0.0071306	sp|Q00874|DR100_ARATH DNA-damage-repair/toleration protein DRT100 OS=Arabidopsis thaliana GN=DRT100 PE=2 SV=2//6.03035e-143
Cs1g16010	149.5413185	2.165296502	6.1098	0.00054415	0.046551	sp|O64483|SIRK_ARATH Senescence-induced receptor-like serine/threonine-protein kinase OS=Arabidopsis thaliana GN=SIRK PE=2 SV=1//6.28454e-12
Cs8g08820	86.28276866	2.503935032	5.1068	0.00016284	0.021047	sp|Q7XLR1|PIP26_ORYSJ Probable aquaporin PIP2-6 OS=Oryza sativa subsp. japonica GN=PIP2-6 PE=2 SV=2//2.05207e-20
Cs6g20050	10.63893172	0.365069015	4.865	0.00044118	0.04042	sp|Q42602|C89A2_ARATH Cytochrome P450 89A2 OS=Arabidopsis thaliana GN=CYP89A2 PE=2 SV=2//1.24123e-12
orange1.1t04652	10.35342814	0.365069015	4.8258	0.00024137	0.027887	sp|Q9T048|DRL27_ARATH Disease resistance protein At4g27190 OS=Arabidopsis thaliana GN=At4g27190 PE=2 SV=1//9.45657e-60
Cs2g04220	113.8865436	4.744584292	4.5852	9.22E-05	0.014418	sp|Q9FK75|GDL82_ARATH GDSL esterase/lipase At5g45670 OS=Arabidopsis thaliana GN=At5g45670 PE=2 SV=1//0
Cs7g09860	65.97806084	2.866378249	4.5247	3.45E-11	1.35E-07	sp|Q9FXD8|PLY5_ARATH Probable pectate lyase 5 OS=Arabidopsis thaliana GN=At1g67750 PE=2 SV=2//4.08075e-17
Cs4g11610	47.56886509	2.137553119	4.476	9.60E-05	0.014709	sp|O81832|Y4729_ARATH G-type lectin S-receptor-like serine/threonine-protein kinase At4g27290 OS=Arabidopsis thaliana GN=At4g27290 PE=2 SV=4//3.38051e-08
Cs1g22210	15.49237433	0.728825131	4.4098	1.28E-05	0.003463	sp|P93147|C81E1_GLYEC Isoflavone 2&apos;-hydroxylase OS=Glycyrrhiza echinata GN=CYP81E1 PE=1 SV=2//2.36163e-76
Cs2g03490	37.02730063	1.748679416	4.4043	0.00053158	0.045837	-//-
Cs2g25040	100.5403448	5.034300549	4.3198	0.00031769	0.033413	sp|Q67ZU1|LIP2_ARATH Triacylglycerol lipase 2 OS=Arabidopsis thaliana GN=LIP2 PE=2 SV=1//4.44645e-150
Cs1g16000	599.8267939	30.89214933	4.2792	0.00016484	0.021047	sp|Q9LU14|APG2_ARATH GDSL esterase/lipase APG OS=Arabidopsis thaliana GN=APG PE=1 SV=1//1.33841e-11
Cs1g14580	743.0774094	38.9494942	4.2538	5.59E-05	0.010666	sp|Q9C827|COB22_ARATH Coatomer subunit beta&apos;-2 OS=Arabidopsis thaliana GN=At1g52360 PE=2 SV=1//4.69737e-152
Cs2g14940	118.7635373	8.038376639	3.885	0.00040661	0.038925	sp|P25856|G3PA_ARATH Glyceraldehyde-3-phosphate dehydrogenase A, chloroplastic OS=Arabidopsis thaliana GN=GAPA PE=1 SV=3//1.55695e-48
Cs1g23610	19.68202588	1.435158473	3.7776	0.00012594	0.017794	sp|Q9S7G2|GATL2_ARATH Probable galacturonosyltransferase-like 2 OS=Arabidopsis thaliana GN=GATL2 PE=2 SV=1//4.09604e-143
Cs2g21220	1064.245886	78.42935842	3.7623	0.00011636	0.016743	sp|Q00624|ASOL_BRANA L-ascorbate oxidase homolog OS=Brassica napus GN=Bp10 PE=2 SV=1//1.50386e-07
Cs8g03940	30.24915636	2.429895172	3.6379	1.11E-07	8.71E-05	-//-
Cs2g13790	290.6798632	23.39799956	3.635	4.21E-09	5.48E-06	sp|Q9SZN7|HIP26_ARATH Heavy metal-associated isoprenylated plant protein 26 OS=Arabidopsis thaliana GN=HIPP26 PE=1 SV=1//1.03264e-50
Cs6g21460	846.9653087	69.53264893	3.6065	1.49E-06	0.00075841	sp|Q38864|EXPA5_ARATH Expansin-A5 OS=Arabidopsis thaliana GN=EXPA5 PE=2 SV=1//7.86932e-47
Cs3g26480	203.426799	16.73112342	3.6039	2.41E-08	2.17E-05	sp|Q94CH8|EXL1_ARATH GDSL esterase/lipase EXL1 OS=Arabidopsis thaliana GN=EXL1 PE=2 SV=1//5.90829e-139
orange1.1t01548	69.31663756	6.170552475	3.4897	0.00014245	0.019538	sp|C0LGP4|Y3475_ARATH Probable LRR receptor-like serine/threonine-protein kinase At3g47570 OS=Arabidopsis thaliana GN=At3g47570 PE=1 SV=1//2.86703e-17
Cs1g23090	67.38085791	6.100451311	3.4654	0.00041293	0.039139	sp|P29162|ASOL_TOBAC L-ascorbate oxidase homolog OS=Nicotiana tabacum PE=2 SV=1//0
Cs1g24710	33.73868999	3.230134365	3.3847	1.35E-05	0.0035656	sp|Q9M066|C90C1_ARATH 3-epi-6-deoxocathasterone 23-monooxygenase OS=Arabidopsis thaliana GN=ROT3 PE=2 SV=3//0
orange1.1t03769	2806.900216	271.3810718	3.3706	3.90E-09	5.37E-06	sp|O24370|LOX21_SOLTU Linoleate 13S-lipoxygenase 2-1, chloroplastic OS=Solanum tuberosum GN=LOX2.1 PE=1 SV=1//0
Cs7g25700	98.07350475	10.44828451	3.2306	2.57E-09	4.30E-06	-//-
orange1.1t03778	34.70822571	3.931216113	3.1422	1.77E-05	0.0044723	sp|Q39202|RLK1_ARATH G-type lectin S-receptor-like serine/threonine-protein kinase RLK1 OS=Arabidopsis thaliana GN=RLK1 PE=2 SV=2//0
Cs5g18280	40.52215555	4.662667041	3.1195	1.20E-05	0.0033038	sp|Q40392|TMVRN_NICGU TMV resistance protein N OS=Nicotiana glutinosa GN=N PE=1 SV=1//9.09736e-43
Cs7g14780	37.46791276	4.353084793	3.1055	0.00028964	0.031597	sp|Q38834|R13L4_ARATH Disease resistance RPP13-like protein 4 OS=Arabidopsis thaliana GN=RPP13L4 PE=2 SV=2//1.4647e-14
Cs1g11370	32.55832296	3.936467707	3.0481	7.19E-06	0.0021908	-//-
Cs8g03680	818.1943925	100.4385149	3.0261	3.90E-06	0.0015764	sp|P33629|TBA_PRUDU Tubulin alpha chain OS=Prunus dulcis GN=TUBA PE=2 SV=1//8.36935e-13
Cs1g22350	162.6105195	20.59355126	2.9812	5.47E-06	0.001806	sp|Q40392|TMVRN_NICGU TMV resistance protein N OS=Nicotiana glutinosa GN=N PE=1 SV=1//0
Cs7g15480	315.7732387	40.06182013	2.9786	1.59E-05	0.0040647	sp|Q42602|C89A2_ARATH Cytochrome P450 89A2 OS=Arabidopsis thaliana GN=CYP89A2 PE=2 SV=2//0
Cs9g08100	79.17703724	10.33188687	2.938	0.00020801	0.024765	sp|P32294|AX22B_VIGRR Auxin-induced protein 22B OS=Vigna radiata var. radiata GN=AUX22B PE=2 SV=1//3.77728e-49
Cs3g09300	545.3406984	71.69257252	2.9273	7.89E-09	9.12E-06	sp|Q9FJS2|HDG5_ARATH Homeobox-leucine zipper protein HDG5 OS=Arabidopsis thaliana GN=HDG5 PE=2 SV=3//3.98479e-08
Cs6g16900	191.9083517	26.17852187	2.874	0.00056603	0.04711	sp|Q9ZPN7|TBB4_ELEIN Tubulin beta-4 chain OS=Eleusine indica GN=TUBB4 PE=2 SV=1//0
Cs3g26900	38.26209885	5.341256999	2.8407	0.00022438	0.026446	sp|Q00624|ASOL_BRANA L-ascorbate oxidase homolog OS=Brassica napus GN=Bp10 PE=2 SV=1//2.35697e-45
Cs2g05560	73.72114645	10.34518837	2.8331	2.66E-05	0.006358	sp|Q01197|E6_GOSHI Protein E6 OS=Gossypium hirsutum GN=E6 PE=2 SV=1//8.74703e-09
Cs1g22410	315.9320708	44.55332801	2.826	7.29E-05	0.012489	sp|Q40392|TMVRN_NICGU TMV resistance protein N OS=Nicotiana glutinosa GN=N PE=1 SV=1//3.49284e-28
Cs1g21050	877.5763752	124.759422	2.8144	2.04E-05	0.0050979	sp|P33629|TBA_PRUDU Tubulin alpha chain OS=Prunus dulcis GN=TUBA PE=2 SV=1//0
Cs4g09550	8250.265663	1193.611698	2.7891	6.56E-05	0.012023	-//-
Cs4g07340	19.45181332	2.816143077	2.7881	0.00016292	0.021047	sp|O65351|SUBL_ARATH Subtilisin-like protease OS=Arabidopsis thaliana GN=ARA12 PE=1 SV=1//1.62501e-54
orange1.1t02522	17.38937317	2.529052618	2.7815	0.00030995	0.032746	-//-
Cs9g16870	53.90383601	7.968275475	2.758	7.66E-06	0.0023041	sp|Q3V050|S47A2_MOUSE Multidrug and toxin extrusion protein 2 OS=Mus musculus GN=Slc47a2 PE=1 SV=1//7.73147e-63
orange1.1t03822	37.7327435	5.638850647	2.7423	1.06E-06	0.00057579	sp|Q9LYD3|DREB3_ARATH Dehydration-responsive element-binding protein 3 OS=Arabidopsis thaliana GN=DREB3 PE=2 SV=1//2.80837e-54
Cs6g04940	32.68125992	4.932517306	2.7281	4.27E-06	0.0016409	sp|Q9ZQC5|ICR2_ARATH Interactor of constitutive active ROPs 2, chloroplastic OS=Arabidopsis thaliana GN=ICR2 PE=1 SV=1//2.23081e-164
Cs9g08160	23.61877719	3.593890482	2.7163	0.00060143	0.048206	sp|Q94AY3|DRIP2_ARATH E3 ubiquitin protein ligase DRIP2 OS=Arabidopsis thaliana GN=DRIP2 PE=1 SV=1//2.00145e-97
orange1.1t02155	30.0680537	4.617683463	2.703	0.00015605	0.020796	-//-
orange1.1t04859	36.9262025	5.687772921	2.6987	8.91E-05	0.014366	-//-
Cs4g08750	222.0088758	34.30263314	2.6942	0.00037341	0.037382	sp|Q9FM65|FLA1_ARATH Fasciclin-like arabinogalactan protein 1 OS=Arabidopsis thaliana GN=FLA1 PE=1 SV=1//6.75169e-44
Cs7g16220	25.98898418	4.25130155	2.6119	4.46E-05	0.0092552	sp|Q9LYT3|TT12_ARATH Protein TRANSPARENT TESTA 12 OS=Arabidopsis thaliana GN=TT12 PE=2 SV=1//2.42424e-07
Cs3g11050	122.9319624	20.52768262	2.5822	3.24E-05	0.0073804	sp|Q71VM4|IMA1A_ORYSJ Importin subunit alpha-1a OS=Oryza sativa subsp. japonica GN=Os01g0253300 PE=1 SV=2//6.72431e-155
Cs5g04330	4060.096922	709.9106566	2.5158	0.00060315	0.048206	sp|Q9LV10|PTR53_ARATH Probable peptide/nitrate transporter At5g62680 OS=Arabidopsis thaliana GN=At5g62680 PE=2 SV=1//0
Cs1g05240	43.19395557	7.583219158	2.5099	0.00014555	0.01962	sp|Q39202|RLK1_ARATH G-type lectin S-receptor-like serine/threonine-protein kinase RLK1 OS=Arabidopsis thaliana GN=RLK1 PE=2 SV=2//3.62431e-135
Cs3g14000	18.38203198	3.231447264	2.508	0.00058115	0.047658	sp|Q7X8C5|WAKLB_ARATH Wall-associated receptor kinase-like 2 OS=Arabidopsis thaliana GN=WAKL2 PE=2 SV=1//2.37817e-56
orange1.1t04497	263.702778	46.8621616	2.4924	0.0001047	0.015445	sp|O04130|SERA_ARATH D-3-phosphoglycerate dehydrogenase, chloroplastic OS=Arabidopsis thaliana GN=At1g17745 PE=1 SV=2//0
Cs1g06390	66.94674404	11.97353145	2.4832	5.05E-08	4.08E-05	sp|Q0D5G4|Y7633_ORYSJ B3 domain-containing protein Os07g0563300 OS=Oryza sativa subsp. japonica GN=Os07g0563300 PE=2 SV=2//1.68385e-44
Cs1g16550	2208.818912	406.639547	2.4415	0.00025033	0.02878	sp|P83948|PME3_CITSI Pectinesterase 3 OS=Citrus sinensis PE=1 SV=1//0
Cs8g07700	232.0091691	43.99053175	2.3989	2.65E-06	0.0011933	sp|P60838|DRL1_ARATH Probable disease resistance protein At1g12280 OS=Arabidopsis thaliana GN=At1g12280 PE=2 SV=1//1.08982e-50
Cs5g10420	95.36824521	18.3568407	2.3772	8.43E-05	0.014126	-//-
Cs5g04520	27.97631665	5.411358163	2.3701	0.0001041	0.015445	sp|Q9SS44|TF2B2_ARATH Transcription initiation factor IIB-2 OS=Arabidopsis thaliana GN=TFIIB2 PE=2 SV=1//8.43642e-16
Cs9g11390	181.217011	35.36353231	2.3574	0.00039193	0.038125	sp|Q9SD53|Y3720_ARATH UPF0481 protein At3g47200 OS=Arabidopsis thaliana GN=At3g47200 PE=1 SV=1//3.97254e-33
Cs5g10280	165.5421241	32.58181842	2.3451	2.21E-05	0.0053983	sp|Q0WUQ1|BAG1_ARATH BAG family molecular chaperone regulator 1 OS=Arabidopsis thaliana GN=BAG1 PE=1 SV=1//1.09137e-06
Cs5g09600	20.152363	3.982764184	2.3391	0.00059158	0.048182	-//-
Cs7g08730	56.13618256	11.22340612	2.3224	5.34E-07	0.00032108	sp|O80763|NRX1_ARATH Probable nucleoredoxin 1 OS=Arabidopsis thaliana GN=At1g60420 PE=1 SV=1//0
Cs3g17870	590.7316298	118.6683334	2.3156	7.71E-05	0.013099	sp|P46667|ATHB5_ARATH Homeobox-leucine zipper protein ATHB-5 OS=Arabidopsis thaliana GN=ATHB-5 PE=1 SV=1//4.19253e-44
orange1.1t03707	88.63388956	17.95627222	2.3034	0.00018645	0.022834	sp|Q9T048|DRL27_ARATH Disease resistance protein At4g27190 OS=Arabidopsis thaliana GN=At4g27190 PE=2 SV=1//8.19136e-57
Cs6g07140	51.91478751	10.6652738	2.2832	1.73E-06	0.00084475	sp|Q9M331|PTR45_ARATH Probable peptide/nitrate transporter At3g53960 OS=Arabidopsis thaliana GN=At3g53960 PE=2 SV=2//8.88149e-08
Cs2g11280	115.6023288	23.84104713	2.2777	2.14E-07	0.00015198	sp|Q2MY58|PATA3_SOLTU Patatin group A-3 OS=Solanum tuberosum PE=2 SV=1//2.73788e-60
Cs5g22230	310.1662764	65.36576911	2.2464	2.09E-07	0.00015198	sp|Q9LMN8|WAK3_ARATH Wall-associated receptor kinase 3 OS=Arabidopsis thaliana GN=WAK3 PE=2 SV=2//1.03282e-13
Cs4g11370	58.37483219	12.36371805	2.2392	1.13E-06	0.00060024	sp|O81905|SD18_ARATH Receptor-like serine/threonine-protein kinase SD1-8 OS=Arabidopsis thaliana GN=SD18 PE=1 SV=1//2.82296e-176
Cs5g01770	56.71006807	12.16790764	2.2205	1.44E-06	0.00075021	sp|Q6RVV4|TIC32_PEA Short-chain dehydrogenase TIC 32, chloroplastic OS=Pisum sativum GN=TIC32 PE=1 SV=1//2.93677e-21
Cs5g28620	25.12299319	5.396743766	2.2188	0.00030435	0.032299	sp|C0LGP4|Y3475_ARATH Probable LRR receptor-like serine/threonine-protein kinase At3g47570 OS=Arabidopsis thaliana GN=At3g47570 PE=1 SV=1//2.35768e-23
Cs5g14960	25.54794396	5.707638913	2.1622	0.00035774	0.03648	sp|Q94FT4|SALAT_PAPSO Salutaridinol 7-O-acetyltransferase OS=Papaver somniferum GN=SALAT PE=1 SV=1//2.34291e-12
Cs1g06680	277.43632	62.86212791	2.1419	6.68E-05	0.012053	sp|Q74LY0|UBIE_LACJO Demethylmenaquinone methyltransferase OS=Lactobacillus johnsonii (strain CNCM I-12250 / La1 / NCC 533) GN=ubiE PE=3 SV=1//8.22046e-11
Cs5g13360	58.67183451	13.29742256	2.1415	1.98E-06	0.00092705	sp|Q9SYM1|MSL6_ARATH Mechanosensitive ion channel protein 6 OS=Arabidopsis thaliana GN=MSL6 PE=1 SV=1//2.12151e-08
Cs2g02640	1069.077673	247.4367101	2.1112	5.11E-06	0.001806	sp|Q6R2J8|SRF8_ARATH Protein STRUBBELIG-RECEPTOR FAMILY 8 OS=Arabidopsis thaliana GN=SRF8 PE=2 SV=1//5.51635e-06
orange1.1t04496	117.4728981	27.30541099	2.1051	5.40E-06	0.001806	sp|O04130|SERA_ARATH D-3-phosphoglycerate dehydrogenase, chloroplastic OS=Arabidopsis thaliana GN=At1g17745 PE=1 SV=2//1.62724e-62
Cs1g01165	33.58933082	7.824013141	2.102	0.00010958	0.016063	-//-
Cs9g03490	103.0610733	25.12948999	2.036	0.00037627	0.037382	sp|O35231|KIFC3_MOUSE Kinesin-like protein KIFC3 OS=Mus musculus GN=Kifc3 PE=1 SV=4//7.15567e-70
Cs7g15470	828.1066804	204.2722926	2.0193	1.48E-05	0.0038023	sp|Q42602|C89A2_ARATH Cytochrome P450 89A2 OS=Arabidopsis thaliana GN=CYP89A2 PE=2 SV=2//0
Cs3g04930	155.2077894	38.81328177	1.9996	0.00024042	0.027887	sp|Q9T048|DRL27_ARATH Disease resistance protein At4g27190 OS=Arabidopsis thaliana GN=At4g27190 PE=2 SV=1//5.27986e-54
orange1.1t02557	345.9974194	89.28800825	1.9542	0.00012673	0.017798	sp|Q9I8B3|RB24B_XENLA RNA-binding protein 24-B OS=Xenopus laevis GN=rbm24-b PE=2 SV=1//1.81232e-29
Cs8g16930	83.08320371	22.16246888	1.9064	0.00014833	0.01988	sp|Q9ZTX9|ARFD_ARATH Auxin response factor 4 OS=Arabidopsis thaliana GN=ARF4 PE=1 SV=1//0
Cs8g19650	481.7669163	128.5818752	1.9056	3.45E-06	0.0014721	sp|P25862|TBB1_AVESA Tubulin beta-1 chain (Fragment) OS=Avena sativa GN=TUBB1 PE=2 SV=1//2.97656e-38
Cs5g29860	717.5772423	198.0859182	1.857	0.00050322	0.044242	sp|Q494P0|PHT17_ARATH Probable inorganic phosphate transporter 1-7 OS=Arabidopsis thaliana GN=PHT1-7 PE=2 SV=2//0
Cs8g07830	36.22192195	10.00523694	1.8561	0.00028281	0.030995	-//-
Cs3g24380	822.365991	227.6976394	1.8527	0.00027305	0.030371	sp|Q9LN68|GATL1_ARATH Probable galacturonosyltransferase-like 1 OS=Arabidopsis thaliana GN=GATL1 PE=2 SV=1//1.5577e-169
Cs2g07930	164.0792648	46.48646808	1.8195	0.00042836	0.039851	sp|Q9H091|ZMY15_HUMAN Zinc finger MYND domain-containing protein 15 OS=Homo sapiens GN=ZMYND15 PE=2 SV=2//2.70917e-23
Cs8g10370	90.67407012	25.78016405	1.8144	0.00034267	0.03525	sp|Q94II3|PMTL_ARATH Probable methyltransferase PMT21 OS=Arabidopsis thaliana GN=ERD3 PE=2 SV=1//4.18476e-20
Cs7g24640	57.10040066	16.44301388	1.796	4.30E-05	0.0091177	sp|C0LGP4|Y3475_ARATH Probable LRR receptor-like serine/threonine-protein kinase At3g47570 OS=Arabidopsis thaliana GN=At3g47570 PE=1 SV=1//8.7804e-07
Cs1g01160	93.97749692	27.49978718	1.7729	4.53E-06	0.0016844	sp|Q7XA40|RGA3_SOLBU Putative disease resistance protein RGA3 OS=Solanum bulbocastanum GN=RGA3 PE=2 SV=2//4.01003e-114
Cs6g06530	564.1391779	167.5514079	1.7514	9.46E-09	1.01E-05	sp|Q38865|EXPA6_ARATH Expansin-A6 OS=Arabidopsis thaliana GN=EXPA6 PE=2 SV=2//8.47752e-09
orange1.1t04788	253.1517516	76.45194373	1.7274	0.00044342	0.040467	-//-
orange1.1t02222	870.746261	265.8453738	1.7117	0.00063451	0.049115	-//-
orange1.1t05054	45.9433062	14.30677366	1.6832	0.00029281	0.031737	-//-
orange1.1t00502	233.3946144	73.83423685	1.6604	0.00033256	0.034512	sp|Q9LS40|ASPG1_ARATH Protein ASPARTIC PROTEASE IN GUARD CELL 1 OS=Arabidopsis thaliana GN=ASPG1 PE=1 SV=1//2.99033e-119
Cs3g20070	86.62099838	27.56332386	1.652	0.00032845	0.034237	sp|Q39134|AAP3_ARATH Amino acid permease 3 OS=Arabidopsis thaliana GN=AAP3 PE=1 SV=2//0
orange1.1t03997	238.7331846	76.05365602	1.6503	0.00036565	0.036966	sp|Q8VWZ7|C76B6_CATRO Geraniol 8-hydroxylase OS=Catharanthus roseus GN=CYP76B6 PE=1 SV=1//1.77108e-83
Cs1g23430	330.1391162	105.2481213	1.6493	0.00027171	0.030371	sp|Q94A73|Y5656_ARATH BTB/POZ domain-containing protein At5g66560 OS=Arabidopsis thaliana GN=At5g66560 PE=2 SV=2//0
Cs8g18860	93.84293927	31.35958924	1.5813	3.29E-05	0.0074131	sp|Q9ZWJ9|ARR2_ARATH Two-component response regulator ARR2 OS=Arabidopsis thaliana GN=ARR2 PE=1 SV=1//5.27445e-21
Cs3g12810	146.4942899	49.05799979	1.5783	0.00052449	0.045561	sp|O81825|DRL28_ARATH Probable disease resistance protein At4g27220 OS=Arabidopsis thaliana GN=At4g27220 PE=2 SV=1//2.04866e-50
Cs5g26170	202.7480845	68.45963985	1.5664	0.00052267	0.045561	sp|Q9T048|DRL27_ARATH Disease resistance protein At4g27190 OS=Arabidopsis thaliana GN=At4g27190 PE=2 SV=1//1.17467e-78
Cs6g03350	90.93273072	30.71280267	1.566	4.88E-05	0.0099615	sp|Q9AR73|HQGT_RAUSE Hydroquinone glucosyltransferase OS=Rauvolfia serpentina GN=AS PE=1 SV=1//0
Cs7g08550	118.348373	40.16503758	1.559	2.15E-05	0.0053181	sp|B0G107|SAMH1_DICDI Protein SAMHD1 homolog OS=Dictyostelium discoideum GN=DDB_G0272484 PE=3 SV=1//7.82953e-15
orange1.1t02464	66.88282164	22.75914159	1.5552	0.00015979	0.021047	-//-
Cs8g17390	548.5877158	191.2952682	1.5199	4.14E-05	0.0089179	sp|Q9SK03|RAP27_ARATH Ethylene-responsive transcription factor RAP2-7 OS=Arabidopsis thaliana GN=RAP2-7 PE=2 SV=2//7.70133e-06
Cs1g25830	957.9877961	336.1896439	1.5107	3.78E-06	0.0015552	sp|Q94CH6|EXL3_ARATH GDSL esterase/lipase EXL3 OS=Arabidopsis thaliana GN=EXL3 PE=2 SV=1//3.13212e-117
Cs1g16470	266.3732974	93.55506458	1.5096	0.00063248	0.049115	-//-
Cs1g17510	290.0176553	102.0046854	1.5075	4.79E-05	0.0098465	-//-
Cs9g01400	477.4873812	169.4943934	1.4942	7.50E-07	0.0004188	sp|Q9LFH0|AB37G_ARATH ABC transporter G family member 37 OS=Arabidopsis thaliana GN=ABCG37 PE=2 SV=1//2.66077e-08
Cs2g28420	98.87258403	35.12684953	1.493	5.51E-05	0.010596	sp|Q9M7J9|POT8_ARATH Potassium transporter 8 OS=Arabidopsis thaliana GN=POT8 PE=2 SV=2//0
Cs3g06450	57.11605836	20.91643501	1.4493	0.00056776	0.04711	-//-
orange1.1t02865	290.6721393	107.1318727	1.44	5.32E-06	0.001806	-//-
Cs5g29670	511.9860452	191.1295844	1.4216	9.07E-05	0.014366	sp|Q9M1T1|SETH3_ARATH Probable arabinose 5-phosphate isomerase OS=Arabidopsis thaliana GN=SETH3 PE=2 SV=1//4.97078e-21
Cs9g13020	74.79221939	28.08184549	1.4133	0.00058054	0.047658	sp|P0C2F6|RNHX1_ARATH Putative ribonuclease H protein At1g65750 OS=Arabidopsis thaliana GN=At1g65750 PE=3 SV=1//3.08026e-18
Cs1g13010	129.1254676	49.01958071	1.3973	6.89E-05	0.012135	sp|Q8RXS5|DRL40_ARATH Probable disease resistance protein At5g63020 OS=Arabidopsis thaliana GN=At5g63020 PE=2 SV=2//5.66644e-10
Cs3g18310	1829.754807	698.0795917	1.3902	0.00040537	0.038925	sp|Q9LME2|SYCP1_ARATH Synaptonemal complex protein 1 OS=Arabidopsis thaliana GN=ZYP1A PE=2 SV=1//0
Cs9g09280	133.0701087	51.0143057	1.3832	0.00062562	0.048932	sp|Q8N573|OXR1_HUMAN Oxidation resistance protein 1 OS=Homo sapiens GN=OXR1 PE=1 SV=2//6.93182e-23
Cs4g04030	462.1719616	180.150547	1.3592	7.13E-06	0.0021908	sp|O65351|SUBL_ARATH Subtilisin-like protease OS=Arabidopsis thaliana GN=ARA12 PE=1 SV=1//2.49116e-06
Cs7g01720	206.839948	81.55104264	1.3427	3.81E-05	0.0082824	sp|Q84JP1|NFYA7_ARATH Nuclear transcription factor Y subunit A-7 OS=Arabidopsis thaliana GN=NFYA7 PE=2 SV=1//4.04149e-20
orange1.1t02348	219.0606426	88.22037207	1.3121	0.0005345	0.04592	sp|Q9FYE5|PT504_ARATH Probable sugar phosphate/phosphate translocator At5g04160 OS=Arabidopsis thaliana GN=At5g04160 PE=2 SV=1//1.95782e-12
Cs3g10440	175.6995371	71.85001505	1.2901	9.35E-05	0.014489	sp|Q8GSM7|HST_TOBAC Shikimate O-hydroxycinnamoyltransferase OS=Nicotiana tabacum GN=HST PE=1 SV=1//8.56803e-156
Cs3g24360	251.4431915	102.9447819	1.2884	0.00029364	0.031737	sp|P0C7Q8|DA1_ARATH Protein DA1 OS=Arabidopsis thaliana GN=DA1 PE=1 SV=1//0
orange1.1t00446	208.8623194	86.57644672	1.2705	0.00041386	0.039139	sp|Q66GQ2|Y5162_ARATH Uncharacterized protein At5g41620 OS=Arabidopsis thaliana GN=At5g41620 PE=1 SV=2//1.64863e-108
Cs7g07200	862.5535624	377.2414856	1.1931	0.0002816	0.030995	sp|Q8LAW2|AFR_ARATH F-box protein AFR OS=Arabidopsis thaliana GN=AFR PE=1 SV=2//1.87728e-98
orange1.1t04672	144.1607269	63.67423439	1.1789	0.00049554	0.044192	sp|Q7XA40|RGA3_SOLBU Putative disease resistance protein RGA3 OS=Solanum bulbocastanum GN=RGA3 PE=2 SV=2//7.95358e-61
Cs7g28170	1889.996668	835.9503336	1.1769	3.57E-05	0.0079028	sp|Q9LZ72|KCS21_ARATH 3-ketoacyl-CoA synthase 21 OS=Arabidopsis thaliana GN=KCS21 PE=2 SV=1//0
Cs7g03170	984.589388	436.7957621	1.1726	0.00018693	0.022834	sp|Q4R1I9|ANGLT_ROSHC Anthocyanidin 5,3-O-glucosyltransferase OS=Rosa hybrid cultivar GN=RhGT1 PE=2 SV=1//1.17813e-59
orange1.1t02217	160.894505	71.40548206	1.172	0.000436	0.040122	sp|O73787|GCP3_XENLA Gamma-tubulin complex component 3 homolog OS=Xenopus laevis GN=tubgcp3 PE=1 SV=1//1.2467e-126
Cs3g09270	409.9473667	184.0179164	1.1556	0.000145	0.01962	sp|Q9C616|KAN2_ARATH Probable transcription factor KAN2 OS=Arabidopsis thaliana GN=KAN2 PE=2 SV=1//4.52456e-15
orange1.1t04537	258.1482503	117.8364634	1.1314	0.00029647	0.031896	sp|Q9T048|DRL27_ARATH Disease resistance protein At4g27190 OS=Arabidopsis thaliana GN=At4g27190 PE=2 SV=1//2.40579e-46
Cs3g09720	1005.387445	464.4187488	1.1143	0.00054839	0.046551	sp|Q39219|AOX1A_ARATH Ubiquinol oxidase 1a, mitochondrial OS=Arabidopsis thaliana GN=AOX1A PE=1 SV=2//6.59089e-169
orange1.1t01787	211.8225087	98.54825014	1.104	0.00056578	0.04711	sp|Q8LPH6|MYB86_ARATH Transcription factor MYB86 OS=Arabidopsis thaliana GN=MYB86 PE=2 SV=1//6.44229e-77
Cs6g22020	449.0596879	218.1981913	1.0413	0.00050169	0.044242	sp|P04045|PHSL1_SOLTU Alpha-1,4 glucan phosphorylase L-1 isozyme, chloroplastic/amyloplastic OS=Solanum tuberosum PE=1 SV=2//0
Cs2g25580	2822.478597	5557.050122	-0.97736	0.00050365	0.044242	sp|P42556|PTR1_LEITA Pteridine reductase 1 OS=Leishmania tarentolae GN=PTR1 PE=1 SV=1//4.15894e-09
Cs2g17980	1046.226154	2064.152302	-0.98035	0.00056153	0.04711	sp|Q8H129|PPA3_ARATH Purple acid phosphatase 3 OS=Arabidopsis thaliana GN=PAP3 PE=2 SV=1//1.2892e-08
orange1.1t03425	2094.739931	4146.748579	-0.98521	0.00044568	0.040515	sp|Q94B38|GPT2_ARATH Glucose-6-phosphate/phosphate translocator 2, chloroplastic OS=Arabidopsis thaliana GN=GPT2 PE=2 SV=2//1.77494e-176
Cs7g02850	1163.980708	2318.093688	-0.99387	0.00045791	0.041467	sp|Q9LYV6|GEML5_ARATH GEM-like protein 5 OS=Arabidopsis thaliana GN=At5g13200 PE=1 SV=1//1.90816e-125
Cs6g18650	488.9753608	975.4192761	-0.99626	0.00054713	0.046551	sp|P28321|MGLL_YEAST Monoglyceride lipase OS=Saccharomyces cerevisiae (strain ATCC 204508 / S288c) GN=YJU3 PE=1 SV=2//8.61096e-08
orange1.1t01751	389.0673331	776.4063229	-0.99679	0.00060427	0.048206	sp|Q39PS9|TOLB_GEOMG Protein TolB OS=Geobacter metallireducens (strain GS-15 / ATCC 53774 / DSM 7210) GN=tolB PE=3 SV=1//4.37449e-12
Cs3g19690	391.9212176	783.0208745	-0.99849	0.00054978	0.046551	sp|Q9MBA1|CAO_ARATH Chlorophyllide a oxygenase, chloroplastic OS=Arabidopsis thaliana GN=CAO PE=1 SV=1//0
Cs3g16860	847.5225074	1696.798629	-1.0015	0.00037838	0.037382	sp|P50433|GLYM_SOLTU Serine hydroxymethyltransferase, mitochondrial OS=Solanum tuberosum PE=2 SV=1//6.77527e-13
Cs7g16380	276.1233249	562.4941699	-1.0265	0.00059781	0.048182	sp|P81392|MYB06_ANTMA Myb-related protein 306 OS=Antirrhinum majus GN=MYB306 PE=2 SV=1//1.63371e-65
Cs2g03430	182.6714634	374.8558677	-1.0371	0.00056843	0.04711	-//-
Cs5g02480	220.6540069	453.3586082	-1.0389	0.00050129	0.044242	sp|Q8L4X4|GAT2_ARATH Probable GABA transporter 2 OS=Arabidopsis thaliana GN=At5g41800 PE=2 SV=1//7.88655e-08
Cs6g07970	4217.919415	8670.906423	-1.0397	0.00052731	0.045637	sp|Q6EU94|PIP11_ORYSJ Aquaporin PIP1-1 OS=Oryza sativa subsp. japonica GN=PIP1-1 PE=2 SV=1//1.93098e-33
orange1.1t02573	276.7371498	572.4039859	-1.0485	0.0003814	0.037428	sp|Q9SQ68|COR13_PAPSO NADPH-dependent codeinone reductase 1-3 OS=Papaver somniferum GN=COR1.3 PE=1 SV=1//1.64093e-10
Cs2g21960	440.2216526	913.1423175	-1.0526	0.00027323	0.030371	-//-
Cs3g23070	2608.93039	5439.778124	-1.0601	0.0001962	0.02372	sp|Q9FDW1|MYB44_ARATH Transcription factor MYB44 OS=Arabidopsis thaliana GN=MYB44 PE=2 SV=1//6.06845e-67
Cs9g17670	1060.477276	2214.729062	-1.0624	0.00017497	0.021945	sp|Q6RVV4|TIC32_PEA Short-chain dehydrogenase TIC 32, chloroplastic OS=Pisum sativum GN=TIC32 PE=1 SV=1//6.09127e-147
orange1.1t02077	305.1599536	639.1458868	-1.0666	0.00026173	0.029655	sp|P13240|DR206_PEA Disease resistance response protein 206 OS=Pisum sativum GN=PI206 PE=2 SV=2//1.67003e-12
Cs2g16240	644.4741581	1350.968572	-1.0678	0.00034755	0.035596	sp|E1U332|ALL12_OLEEU Isoflavone reductase-like protein OS=Olea europaea PE=1 SV=1//4.00955e-11
Cs1g21390	554.0722084	1163.178472	-1.0699	0.00021055	0.024941	-//-
Cs3g24750	508.6921964	1070.903854	-1.074	0.00017497	0.021945	sp|Q8GUH2|Y1015_ARATH Uncharacterized protein At1g01500 OS=Arabidopsis thaliana GN=At1g01500 PE=2 SV=1//4.23254e-37
orange1.1t02793	1047.895177	2221.783706	-1.0842	0.00013381	0.01857	sp|Q8GSM7|HST_TOBAC Shikimate O-hydroxycinnamoyltransferase OS=Nicotiana tabacum GN=HST PE=1 SV=1//0
Cs5g20420	1659.038725	3517.912136	-1.0844	0.00012168	0.017402	sp|Q9LR44|U75B1_ARATH UDP-glycosyltransferase 75B1 OS=Arabidopsis thaliana GN=UGT75B1 PE=1 SV=1//1.16087e-51
Cs2g16220	838.6165724	1779.297845	-1.0852	0.00014033	0.019361	sp|P52578|IFRH_SOLTU Isoflavone reductase homolog OS=Solanum tuberosum PE=2 SV=1//3.74801e-16
orange1.1t01984	371.2656373	792.2555811	-1.0935	0.00016365	0.021047	sp|Q9ZQ96|U73C3_ARATH UDP-glycosyltransferase 73C3 OS=Arabidopsis thaliana GN=UGT73C3 PE=2 SV=1//0
Cs5g31060	423.4616731	907.2712241	-1.0993	0.0002563	0.02918	-//-
Cs3g12130	193.4819139	417.3808206	-1.1092	0.00059596	0.048182	-//-
Cs5g11630	574.9638495	1243.502277	-1.1129	9.68E-05	0.014738	sp|Q9SGA8|U83A1_ARATH UDP-glycosyltransferase 83A1 OS=Arabidopsis thaliana GN=UGT83A1 PE=2 SV=1//4.45494e-32
Cs6g16000	788.9682582	1707.866145	-1.1142	9.13E-05	0.014366	sp|P92973|CCA1_ARATH Protein CCA1 OS=Arabidopsis thaliana GN=CCA1 PE=1 SV=1//3.55174e-12
Cs1g11860	178.3072038	387.5184922	-1.1199	0.00018535	0.022834	sp|Q9M8N2|RTL1_ARATH Ribonuclease 3-like protein 1 OS=Arabidopsis thaliana GN=RTL1 PE=2 SV=1//1.88681e-20
Cs5g33510	838.5213335	1824.95096	-1.1219	8.91E-05	0.014366	-//-
Cs6g07690	1126.424692	2451.976773	-1.1222	0.00061895	0.048878	-//-
orange1.1t03151	441.7274737	962.7147924	-1.124	0.00010388	0.015445	sp|Q9LXV0|U92A1_ARATH UDP-glycosyltransferase 92A1 OS=Arabidopsis thaliana GN=UGT92A1 PE=2 SV=1//2.28617e-165
Cs5g09630	114.6672856	249.9360998	-1.1241	0.000395	0.038125	sp|Q56XJ7|Y4276_ARATH Uncharacterized protein At4g22758 OS=Arabidopsis thaliana GN=At4g22758 PE=2 SV=1//1.73888e-21
Cs5g26130	1764.110024	3854.017135	-1.1274	7.22E-05	0.012458	sp|D2SMN4|NAMB1_HORVS NAC transcription factor NAM-B1 OS=Hordeum vulgare subsp. spontaneum GN=NAM-B1 PE=4 SV=1//3.42776e-80
Cs4g05390	2521.271454	5560.140677	-1.141	5.68E-05	0.010746	sp|Q9VCY8|ADRL_DROME ADIPOR-like receptor CG5315 OS=Drosophila melanogaster GN=CG5315 PE=2 SV=2//2.9452e-33
Cs3g26720	93.3795285	206.9382154	-1.148	0.00051704	0.045248	sp|Q9C5Y0|PLDD1_ARATH Phospholipase D delta OS=Arabidopsis thaliana GN=PLDDELTA PE=1 SV=2//0
Cs6g11310	1895.040005	4203.835799	-1.1495	0.0003937	0.038125	-//-
Cs6g19180	752.116951	1681.148174	-1.1604	0.00061555	0.048774	sp|Q6NKX1|PROD2_ARATH Proline dehydrogenase 2, mitochondrial OS=Arabidopsis thaliana GN=POX2 PE=2 SV=1//0
orange1.1t02662	274.5605224	613.7686177	-1.1606	8.97E-05	0.014366	sp|O80397|M2K4_ARATH Mitogen-activated protein kinase kinase 4 OS=Arabidopsis thaliana GN=MKK4 PE=1 SV=1//2.10195e-82
Cs9g04080	661.4346838	1479.781587	-1.1617	0.0001154	0.016707	sp|P34913|HYES_HUMAN Bifunctional epoxide hydrolase 2 OS=Homo sapiens GN=EPHX2 PE=1 SV=2//3.31279e-44
Cs3g16240	565.9739374	1271.803961	-1.1681	5.88E-05	0.011027	-//-
orange1.1t02388	491.6655713	1104.921017	-1.1682	4.94E-05	0.0099883	sp|O23406|U75D1_ARATH UDP-glycosyltransferase 75D1 OS=Arabidopsis thaliana GN=UGT75D1 PE=2 SV=2//2.35986e-145
orange1.1t01986	1070.976331	2420.82854	-1.1766	0.00037813	0.037382	sp|Q9ZQ94|U73C5_ARATH UDP-glycosyltransferase 73C5 OS=Arabidopsis thaliana GN=UGT73C5 PE=2 SV=1//0
Cs5g20520	1469.444999	3325.05129	-1.1781	3.20E-05	0.0073524	-//-
Cs2g06460	271.9479431	615.4650805	-1.1783	0.00010012	0.015149	sp|Q8GY42|NAC25_ARATH NAC transcription factor 25 OS=Arabidopsis thaliana GN=NAC025 PE=2 SV=1//2.6678e-105
Cs9g05030	7264.401372	16653.49312	-1.1969	0.00037933	0.037382	sp|P93092|ACP1_CASGL Acyl carrier protein 1, chloroplastic OS=Casuarina glauca GN=ACP1 PE=2 SV=1//7.34559e-28
Cs4g03470	271.5230264	626.8464927	-1.207	5.43E-05	0.010565	-//-
Cs3g16960	168.5568434	395.5191561	-1.2305	0.0004227	0.039656	-//-
orange1.1t00281	164.6891296	387.7858703	-1.2355	0.00010442	0.015445	sp|Q9LLL8|XSP1_ARATH Xylem serine proteinase 1 OS=Arabidopsis thaliana GN=XSP1 PE=2 SV=1//0
Cs5g02660	1821.777464	4314.375057	-1.2438	3.53E-05	0.0078781	sp|Q40784|AAPC_CENCI Putative glucose-6-phosphate 1-epimerase OS=Cenchrus ciliaris PE=2 SV=1//2.27196e-19
Cs7g18000	120.285204	285.1549384	-1.2453	6.20E-05	0.011441	sp|Q058N4|MRS2B_ARATH Magnesium transporter MRS2-11, chloroplastic OS=Arabidopsis thaliana GN=MRS2-11 PE=1 SV=1//1.41783e-14
Cs6g19380	1368.906833	3260.213602	-1.2519	1.24E-05	0.003383	sp|Q949P1|ABAH1_ARATH Abscisic acid 8&apos;-hydroxylase 1 OS=Arabidopsis thaliana GN=CYP707A1 PE=2 SV=1//1.11485e-11
Cs7g07450	89.57561149	214.0759849	-1.2569	0.00018631	0.022834	sp|Q38JU2|CRYD_SOLLC Cryptochrome DASH, chloroplastic/mitochondrial OS=Solanum lycopersicum GN=CRYD PE=3 SV=2//0
Cs1g05200	223.2620138	533.8533347	-1.2577	0.00037793	0.037382	sp|Q9SXB8|Y1133_ARATH G-type lectin S-receptor-like serine/threonine-protein kinase At1g11330 OS=Arabidopsis thaliana GN=At1g11330 PE=1 SV=3//0
Cs5g02490	49.23137779	118.1196151	-1.2626	0.00032408	0.033933	sp|Q9T012|HMG13_ARATH High mobility group B protein 13 OS=Arabidopsis thaliana GN=HMGB13 PE=2 SV=1//8.81704e-11
Cs5g34830	521.3770775	1255.242663	-1.2676	1.34E-05	0.0035594	-//-
Cs2g06910	42.46441879	102.859271	-1.2763	0.00042246	0.039656	-//-
Cs6g14020	3907.813351	9553.30959	-1.2896	0.00049323	0.044153	sp|F1SWA0|ZERSY_ZINZE Zerumbone synthase OS=Zingiber zerumbet GN=ZSD1 PE=1 SV=1//5.11934e-24
Cs1g16220	562.8103895	1384.278086	-1.2984	0.00014476	0.01962	sp|Q9LDH1|SIB1_ARATH Sigma factor binding protein 1, chloroplastic OS=Arabidopsis thaliana GN=SIB1 PE=1 SV=1//1.70829e-07
Cs3g23010	254.1694106	630.7691277	-1.3113	6.62E-05	0.012037	sp|Q9FG65|C81D1_ARATH Cytochrome P450 81D1 OS=Arabidopsis thaliana GN=CYP81D1 PE=2 SV=1//8.10342e-110
orange1.1t05092	338.5458954	844.0902375	-1.318	5.02E-05	0.010063	-//-
Cs8g03200	30.01521293	76.0707749	-1.3416	0.00062211	0.048932	sp|Q9T072|BH025_ARATH Transcription factor bHLH25 OS=Arabidopsis thaliana GN=BHLH25 PE=2 SV=2//4.81014e-63
Cs4g20090	110.0857294	279.3441521	-1.3434	1.47E-05	0.0038023	sp|P92960|KAT3_ARATH Potassium channel KAT3 OS=Arabidopsis thaliana GN=KAT3 PE=1 SV=1//0
Cs3g14550	555.7556989	1413.187857	-1.3464	0.00061169	0.048633	sp|Q10LN5|SWT16_ORYSJ Bidirectional sugar transporter SWEET16 OS=Oryza sativa subsp. japonica GN=SWEET16 PE=3 SV=1//9.18478e-11
Cs2g13690	133.7605245	343.7239408	-1.3616	1.05E-05	0.0030081	-//-
Cs3g18330	1059.098165	2757.815939	-1.3807	0.00055978	0.04711	-//-
Cs2g06960	145.9053773	381.2532738	-1.3857	6.06E-06	0.0019478	sp|Q9XFK7|MFT_ARATH Protein MOTHER of FT and TF 1 OS=Arabidopsis thaliana GN=MFT PE=1 SV=1//2.22378e-65
Cs7g09680	560.067996	1467.739892	-1.3899	0.00013165	0.018379	sp|P23548|GUN_PAEPO Endoglucanase OS=Paenibacillus polymyxa PE=3 SV=2//1.89557e-08
Cs7g24340	93.41829831	244.9501877	-1.3907	0.00024072	0.027887	-//-
Cs9g17800	2463.91308	6481.65697	-1.3954	0.00019566	0.02372	sp|Q9FF86|DCR_ARATH BAHD acyltransferase DCR OS=Arabidopsis thaliana GN=DCR PE=2 SV=1//4.76097e-41
Cs4g05020	28.62934685	76.04726404	-1.4094	0.00030276	0.032277	sp|Q155U0|VPS51_DANRE Vacuolar protein sorting-associated protein 51 homolog OS=Danio rerio GN=vps51 PE=2 SV=1//3.87486e-09
Cs3g06820	146.6768793	391.5762831	-1.4167	0.00057223	0.047258	sp|Q9STX2|VEP1_ARATH 3-oxo-Delta(4,5)-steroid 5-beta-reductase OS=Arabidopsis thaliana GN=VEP1 PE=1 SV=1//0
Cs7g06040	31.88163427	85.56984273	-1.4244	0.00027209	0.030371	sp|B9A1Q4|G4DT_SOYBN Glycinol 4-dimethylallyltransferase OS=Glycine max GN=G4DT PE=1 SV=1//2.08186e-09
Cs7g06430	64.38584318	174.0649527	-1.4348	0.00017037	0.021599	-//-
Cs9g17750	7324.882843	20080.32	-1.4549	9.10E-05	0.014366	sp|Q9FF86|DCR_ARATH BAHD acyltransferase DCR OS=Arabidopsis thaliana GN=DCR PE=2 SV=1//1.36236e-151
Cs1g22200	196.5059036	539.8408578	-1.458	0.00062589	0.048932	sp|P93147|C81E1_GLYEC Isoflavone 2&apos;-hydroxylase OS=Glycyrrhiza echinata GN=CYP81E1 PE=1 SV=2//0
orange1.1t00762	152.1524611	423.9874061	-1.4785	5.43E-06	0.001806	-//-
Cs1g21040	77.00176729	215.7818402	-1.4866	4.60E-06	0.0016844	sp|C0LGX3|HSL2_ARATH LRR receptor-like serine/threonine-protein kinase HSL2 OS=Arabidopsis thaliana GN=HSL2 PE=2 SV=1//0
Cs9g14480	348.6971613	980.3360089	-1.4913	3.72E-06	0.0015552	sp|Q39110|GAOX1_ARATH Gibberellin 20 oxidase 1 OS=Arabidopsis thaliana GN=20ox1 PE=2 SV=2//2.7969e-08
Cs7g07120	394.4867264	1115.609357	-1.4998	0.00012288	0.017467	sp|Q9SJA7|SOX_ARATH Probable sarcosine oxidase OS=Arabidopsis thaliana GN=At2g24580 PE=2 SV=1//0
Cs5g22810	253.632702	728.1591868	-1.5215	4.36E-07	0.00026896	sp|Q9SRR7|CML3_ARATH Calmodulin-like protein 3 OS=Arabidopsis thaliana GN=CML3 PE=2 SV=1//4.72917e-62
Cs4g10710	194.9188011	570.6977692	-1.5499	0.0001627	0.021047	sp|A6QLM0|TM189_BOVIN Transmembrane protein 189 OS=Bos taurus GN=TMEM189 PE=2 SV=1//4.87906e-16
Cs1g22680	67.4554302	200.1762419	-1.5693	1.71E-06	0.00084475	sp|Q8LDU4|RCCR_ARATH Red chlorophyll catabolite reductase, chloroplastic OS=Arabidopsis thaliana GN=RCCR PE=1 SV=2//9.95129e-70
Cs3g01900	152.7502223	457.3218729	-1.582	0.00062989	0.049081	sp|Q5VR89|SIP11_ORYSJ Aquaporin SIP1-1 OS=Oryza sativa subsp. japonica GN=SIP1-1 PE=2 SV=2//6.66465e-61
Cs7g32260	30.48799665	91.9160458	-1.5921	4.32E-05	0.0091177	sp|P19037|HS181_ARATH 18.1 kDa class I heat shock protein OS=Arabidopsis thaliana GN=HSP18.1 PE=2 SV=1//4.75644e-59
Cs4g16920	38.82479542	117.7337824	-1.6005	8.46E-06	0.0025116	sp|Q8VXZ0|NUD20_ARATH Nudix hydrolase 20, chloroplastic OS=Arabidopsis thaliana GN=NUDT20 PE=2 SV=1//1.70428e-27
orange1.1t03941	27.62892016	84.28293649	-1.6091	5.36E-05	0.010562	-//-
Cs5g23250	79.50940296	243.9831406	-1.6176	9.39E-05	0.014489	-//-
Cs9g14100	20.14117406	62.2974311	-1.629	8.68E-05	0.014337	-//-
Cs4g17780	13.87427717	43.29995319	-1.642	0.00042972	0.039851	sp|Q6WAU0|PULR_MENPI (+)-pulegone reductase OS=Mentha piperita PE=1 SV=1//3.01528e-50
Cs2g12170	66.83286288	209.4485748	-1.648	5.90E-07	0.00034023	sp|Q8L7S6|HEXO3_ARATH Beta-hexosaminidase 3 OS=Arabidopsis thaliana GN=HEXO3 PE=1 SV=1//0
Cs4g03600	41.28619954	134.154477	-1.7002	0.00016512	0.021047	sp|Q5XF57|Y5576_ARATH Probable receptor-like serine/threonine-protein kinase At5g57670 OS=Arabidopsis thaliana GN=At5g57670 PE=2 SV=1//3.74608e-125
Cs6g15150	176.1565704	586.0503424	-1.7342	8.17E-09	9.12E-06	sp|Q2V3R1|FB346_ARATH F-box protein At3g44326 OS=Arabidopsis thaliana GN=At3g44326 PE=2 SV=1//1.67244e-50
Cs9g10630	86.22607875	290.3824937	-1.7518	4.20E-08	3.52E-05	-//-
Cs9g03570	5024.947266	17070.13766	-1.7643	8.22E-05	0.013863	sp|O50001|PRU1_PRUAR Major allergen Pru ar 1 OS=Prunus armeniaca PE=1 SV=1//1.69808e-49
Cs2g27610	454.8397693	1545.767488	-1.7649	6.99E-05	0.012135	sp|Q9FND9|RFS5_ARATH Probable galactinol--sucrose galactosyltransferase 5 OS=Arabidopsis thaliana GN=RFS5 PE=1 SV=1//2.03498e-24
Cs7g04860	53.05424794	180.8075779	-1.7689	6.96E-05	0.012135	sp|Q9M0C2|EGC1_ARATH Putative EG45-like domain containing protein 1 OS=Arabidopsis thaliana GN=EGC1 PE=2 SV=1//1.75194e-12
Cs7g21700	44.34491108	153.3884651	-1.7903	9.04E-06	0.0026499	sp|Q9LZ60|SMR3_ARATH Cyclin-dependent protein kinase inhibitor SMR3 OS=Arabidopsis thaliana GN=SMR3 PE=2 SV=1//5.10325e-06
Cs9g07920	121.521995	422.9050476	-1.7991	0.00033864	0.034989	sp|O48780|KCS11_ARATH 3-ketoacyl-CoA synthase 11 OS=Arabidopsis thaliana GN=KCS11 PE=1 SV=1//0
Cs6g19280	49.59198905	172.6332314	-1.7995	0.00016298	0.021047	sp|Q96502|COL2_ARATH Zinc finger protein CONSTANS-LIKE 2 OS=Arabidopsis thaliana GN=COL2 PE=1 SV=1//1.79863e-97
Cs3g15770	27.22580456	95.21412187	-1.8062	2.69E-05	0.006368	sp|Q9ZWT2|CYB5D_ARATH Cytochrome B5 isoform D OS=Arabidopsis thaliana GN=CYTB5-D PE=1 SV=1//6.78536e-32
Cs1g05810	190.9220717	673.7899353	-1.8193	2.99E-06	0.0012985	sp|Q8GSM7|HST_TOBAC Shikimate O-hydroxycinnamoyltransferase OS=Nicotiana tabacum GN=HST PE=1 SV=1//2.00484e-38
orange1.1t00214	2244.782822	7995.229448	-1.8326	1.42E-07	0.00010715	sp|O04887|PME2_CITSI Pectinesterase 2 OS=Citrus sinensis GN=PECS-2.1 PE=2 SV=1//1.93474e-162
Cs4g18790	2747.631297	9999.859593	-1.8637	1.07E-10	2.90E-07	sp|P49043|VPE_CITSI Vacuolar-processing enzyme OS=Citrus sinensis PE=2 SV=1//6.95013e-69
Cs6g14570	36.95506764	134.8991782	-1.868	1.90E-06	0.00090903	-//-
Cs7g27685	328.4005594	1212.194308	-1.8841	0.00047749	0.043073	sp|P68179|LT01_HORVU Low temperature-induced protein lt101.1 OS=Hordeum vulgare GN=LT101.1 PE=2 SV=1//5.46715e-06
Cs9g06970	29.6781492	110.9594051	-1.9026	4.20E-07	0.00026631	sp|Q43317|CYSK_CITLA Cysteine synthase OS=Citrullus lanatus PE=1 SV=1//0
orange1.1t00386	1957.003998	7344.451905	-1.908	6.54E-06	0.0020714	sp|Q1KLZ1|CAS2_MALDO L-3-cyanoalanine synthase 2, mitochondrial OS=Malus domestica GN=CAS2 PE=1 SV=1//0
Cs7g22760	16.50974665	62.48244449	-1.9201	6.71E-06	0.0020981	sp|Q9LQL2|PTR14_ARATH Nitrate transporter 1.5 OS=Arabidopsis thaliana GN=NRT1.5 PE=1 SV=2//2.94196e-07
Cs1g21210	440.5474897	1714.045025	-1.96	0.00048177	0.043293	sp|P37821|1A1C_MALDO 1-aminocyclopropane-1-carboxylate synthase OS=Malus domestica GN=ACS-1 PE=1 SV=2//4.67016e-15
Cs3g20350	9.700711407	38.22054776	-1.9782	0.00019982	0.023911	sp|Q9FFE9|AAE6_ARATH Probable acyl-activating enzyme 6 OS=Arabidopsis thaliana GN=AAE6 PE=2 SV=1//0
Cs7g14940	24.19095034	95.48075869	-1.9807	3.12E-07	0.00020881	sp|O49561|G2OX8_ARATH Gibberellin 2-beta-dioxygenase 8 OS=Arabidopsis thaliana GN=GA2OX7 PE=1 SV=2//2.5853e-32
Cs2g06640	77.42108697	307.7375802	-1.9909	4.13E-06	0.0016153	-//-
Cs5g10550	247.6422884	990.1118875	-1.9993	5.47E-09	6.75E-06	sp|P81370|TLP_ACTDE Thaumatin-like protein OS=Actinidia deliciosa GN=tlp PE=1 SV=2//2.83277e-103
Cs5g19060	9.337653552	37.89258493	-2.0208	6.92E-05	0.012135	sp|F4JLK2|SPSA4_ARATH Probable sucrose-phosphate synthase 4 OS=Arabidopsis thaliana GN=SPS4 PE=1 SV=1//1.03649e-10
Cs8g13710	7.172093099	29.13206896	-2.0221	0.00027478	0.030399	sp|P43082|HEVL_ARATH Hevein-like protein OS=Arabidopsis thaliana GN=HEL PE=1 SV=1//5.34197e-17
orange1.1t04083	17.32417382	71.36981009	-2.0425	0.00029912	0.032035	sp|O81825|DRL28_ARATH Probable disease resistance protein At4g27220 OS=Arabidopsis thaliana GN=At4g27220 PE=2 SV=1//2.55519e-26
Cs9g13110	9.052578061	37.91125933	-2.0662	4.42E-05	0.0092552	-//-
Cs7g25720	687.4480804	2902.098557	-2.0778	0.00041291	0.039139	sp|Q940Z5|PMAT1_ARATH Phenolic glucoside malonyltransferase 1 OS=Arabidopsis thaliana GN=PMAT1 PE=1 SV=1//8.46181e-98
orange1.1t00494	5.820107297	24.57004478	-2.0778	0.00059756	0.048182	-//-
Cs2g21940	29.91454289	127.4889838	-2.0915	1.23E-08	1.25E-05	sp|O22800|COL14_ARATH Zinc finger protein CONSTANS-LIKE 14 OS=Arabidopsis thaliana GN=COL14 PE=2 SV=2//1.88549e-07
orange1.1t04609	60.35257712	259.4510249	-2.104	1.59E-10	3.56E-07	-//-
Cs8g18760	13.49800821	58.73116269	-2.1214	2.15E-06	0.00099093	-//-
Cs3g02020	122.5484671	543.1153747	-2.1479	8.68E-05	0.014337	sp|Q700D9|MYBF_ARATH Putative Myb family transcription factor At1g14600 OS=Arabidopsis thaliana GN=At1g14600 PE=2 SV=2//2.07763e-22
Cs1g22140	553.0730418	2463.820893	-2.1554	5.95E-07	0.00034023	sp|O82333|GH31_ARATH Probable indole-3-acetic acid-amido synthetase GH3.1 OS=Arabidopsis thaliana GN=GH3.1 PE=2 SV=1//3.98524e-10
Cs2g25560	7.026464791	31.77751922	-2.1771	8.95E-05	0.014366	sp|Q9FYA2|WRK75_ARATH Probable WRKY transcription factor 75 OS=Arabidopsis thaliana GN=WRKY75 PE=2 SV=1//5.80175e-15
Cs9g06490	8.060347337	36.48791695	-2.1785	2.92E-05	0.0068476	sp|Q9SMN0|CXE12_ARATH Probable carboxylesterase 12 OS=Arabidopsis thaliana GN=CXE12 PE=2 SV=1//1.10287e-83
Cs5g32490	38.93239547	180.4018279	-2.2122	0.00042988	0.039851	-//-
Cs1g16150	420.0862843	1954.395184	-2.218	0.00025261	0.028901	sp|Q43128|PMA10_ARATH ATPase 10, plasma membrane-type OS=Arabidopsis thaliana GN=AHA10 PE=2 SV=2//0
Cs9g17630	4.604269564	22.29228933	-2.2755	0.00038326	0.037454	sp|Q6RVV4|TIC32_PEA Short-chain dehydrogenase TIC 32, chloroplastic OS=Pisum sativum GN=TIC32 PE=1 SV=1//8.63388e-150
Cs7g28700	292.7086475	1516.371075	-2.3731	3.12E-08	2.71E-05	sp|Q9SLD4|ZAT11_ARATH Zinc finger protein ZAT11 OS=Arabidopsis thaliana GN=ZAT11 PE=2 SV=1//4.36183e-30
Cs6g07780	112.1625466	581.6618582	-2.3746	5.45E-05	0.010565	sp|Q9LFB8|PTR5_ARATH Peptide transporter PTR5 OS=Arabidopsis thaliana GN=PTR5 PE=2 SV=1//2.07862e-10
Cs3g23440	187.0966525	974.4756072	-2.3808	4.88E-15	5.72E-11	sp|P19515|LIP_RHIMI Lipase OS=Rhizomucor miehei PE=1 SV=2//2.52482e-12
Cs2g04870	7.149401754	37.27884454	-2.3825	1.03E-05	0.0029784	-//-
Cs9g01750	11.50449462	60.48623409	-2.3944	0.00011098	0.016167	sp|P81391|MYB05_ANTMA Myb-related protein 305 OS=Antirrhinum majus GN=MYB305 PE=2 SV=1//2.1034e-60
Cs1g26060	126.8320905	668.5619189	-2.3981	2.56E-05	0.0061858	-//-
orange1.1t02024	88.08834479	466.0175393	-2.4034	2.80E-09	4.38E-06	sp|P48631|FD6E2_SOYBN Omega-6 fatty acid desaturase, endoplasmic reticulum isozyme 2 OS=Glycine max GN=FAD2-2 PE=2 SV=1//0
Cs7g06090	6.209159273	33.62535608	-2.4371	1.19E-05	0.0033038	sp|B1B3P3|N8DT1_SOPFL Naringenin 8-dimethylallyltransferase 1, chloroplastic OS=Sophora flavescens GN=N8DT-1 PE=1 SV=1//1.68187e-06
Cs4g18090	158.6735389	869.9787222	-2.4549	1.09E-05	0.0030787	sp|P42849|UMEC_ARMRU Umecyanin OS=Armoracia rusticana PE=1 SV=1//3.47929e-30
Cs1g25170	6.319313221	34.81590319	-2.4619	6.03E-06	0.0019478	-//-
Cs6g17540	23.06875634	128.6903792	-2.4799	6.17E-05	0.011441	-//-
Cs6g21080	11.11459012	64.4161373	-2.535	2.94E-07	0.00020305	-//-
Cs5g13980	16.77213446	98.15448877	-2.549	4.06E-06	0.0016142	sp|P24465|C71A1_PERAE Cytochrome P450 71A1 OS=Persea americana GN=CYP71A1 PE=1 SV=2//1.44679e-54
Cs3g21170	6394.10042	37996.96095	-2.5711	4.72E-11	1.58E-07	-//-
Cs4g13090	16.8187941	100.0597804	-2.5727	5.22E-06	0.001806	sp|Q9M0G0|GAGT3_ARATH Gamma-glutamyltranspeptidase 3 OS=Arabidopsis thaliana GN=GGT3 PE=2 SV=1//7.72131e-22
Cs5g28750	6.744263986	43.18229386	-2.6787	3.22E-07	0.00020975	sp|Q39112|GAOX3_ARATH Gibberellin 20 oxidase 3 OS=Arabidopsis thaliana GN=20ox3 PE=2 SV=1//2.53846e-26
Cs8g15510	10.41734688	69.50896555	-2.7382	6.97E-05	0.012135	sp|Q681X4|ZAT5_ARATH Zinc finger protein ZAT5 OS=Arabidopsis thaliana GN=ZAT5 PE=2 SV=1//5.45269e-50
Cs5g06920	120.8206295	815.134547	-2.7542	1.67E-10	3.56E-07	-//-
Cs2g16260	6295.845184	42532.03696	-2.7561	2.84E-10	5.56E-07	sp|P52578|IFRH_SOLTU Isoflavone reductase homolog OS=Solanum tuberosum PE=2 SV=1//1.95667e-17
Cs9g06130	28.83485322	195.6973777	-2.7627	1.40E-14	8.20E-11	sp|Q9M8K6|MUTE_ARATH Transcription factor MUTE OS=Arabidopsis thaliana GN=MUTE PE=2 SV=1//1.24714e-12
Cs2g09600	39.6086524	298.2972693	-2.9129	1.11E-10	2.90E-07	sp|Q84MA5|CAAT1_ARATH Cationic amino acid transporter 1 OS=Arabidopsis thaliana GN=CAT1 PE=1 SV=1//0
Cs8g02230	2.807944428	21.87275262	-2.9615	0.00043622	0.040122	-//-
Cs9g16630	26.7356581	214.5855589	-3.0047	6.59E-10	1.19E-06	-//-
Cs9g04120	11.21153662	92.90587593	-3.0508	2.36E-08	2.17E-05	sp|Q9SIA4|MATE5_ARATH MATE efflux family protein 5 OS=Arabidopsis thaliana GN=DTXL1 PE=2 SV=1//3.27942e-53
Cs3g25010	27.12183539	319.9024362	-3.5601	2.00E-08	1.95E-05	sp|E1U332|ALL12_OLEEU Isoflavone reductase-like protein OS=Olea europaea PE=1 SV=1//1.25695e-179
Cs9g09780	1.517427107	18.31871544	-3.5936	5.20E-05	0.010335	sp|Q8S403|PHO1_ARATH Phosphate transporter PHO1 OS=Arabidopsis thaliana GN=PHO1 PE=2 SV=1//0
Cs3g11760	124.4557951	1831.449726	-3.8793	1.24E-22	2.90E-18	sp|Q9STX2|VEP1_ARATH 3-oxo-Delta(4,5)-steroid 5-beta-reductase OS=Arabidopsis thaliana GN=VEP1 PE=1 SV=1//0
Cs5g28720	4.600966787	70.27859294	-3.9331	1.37E-14	8.20E-11	sp|Q0JH50|GAOX2_ORYSJ Gibberellin 20 oxidase 2 OS=Oryza sativa subsp. japonica GN=20ox2 PE=1 SV=1//1.65292e-23
Cs6g15040	5.79123849	92.16627269	-3.9923	0.00022888	0.02684	sp|Q9LXI7|PPA20_ARATH Probable purple acid phosphatase 20 OS=Arabidopsis thaliana GN=PAP20 PE=2 SV=1//3.62375e-34
Cs6g07400	42.89022574	696.7669886	-4.022	0.00036328	0.036885	sp|Q9SR40|LAC7_ARATH Laccase-7 OS=Arabidopsis thaliana GN=LAC7 PE=2 SV=1//0
Cs6g14560	5.025493124	106.2726232	-4.4024	4.48E-06	0.0016844	-//-
Cs5g22980	2.204765681	53.73002963	-4.607	3.36E-09	4.92E-06	sp|Q8L5K3|RLC1_CITLI (R)-limonene synthase 1 OS=Citrus limon PE=2 SV=1//0
Cs3g04540	8.277352456	203.3043667	-4.6183	2.98E-06	0.0012985	sp|P11828|GLYG3_SOYBN Glycinin G3 OS=Glycine max GN=GY3 PE=3 SV=1//8.8493e-24
orange1.1t03524	0.320977942	11.95235256	-5.2187	3.61E-05	0.0079154	sp|Q40392|TMVRN_NICGU TMV resistance protein N OS=Nicotiana glutinosa GN=N PE=1 SV=1//1.45419e-89
Cs4g08380	4.506898631	172.5542879	-5.2588	4.88E-06	0.0017594	sp|Q9SUA4|OPT5_ARATH Oligopeptide transporter 5 OS=Arabidopsis thaliana GN=OPT5 PE=2 SV=1//0
Cs4g08370	22.631436	1023.19409	-5.4986	4.01E-13	1.88E-09	sp|Q9FG72|OPT1_ARATH Oligopeptide transporter 1 OS=Arabidopsis thaliana GN=OPT1 PE=2 SV=1//4.3998e-12
Cs8g15220	0.962933826	52.98163233	-5.7819	0.00019771	0.02378	sp|Q93ZB9|FACR3_ARATH Fatty acyl-CoA reductase 3 OS=Arabidopsis thaliana GN=FAR3 PE=2 SV=1//0
