# Supplementary material for: Transcriptomic analysis of differentially expressed genes in an orange-pericarp mutant and wild type in pummelo (Citrus grandis)
Source: BMC Plant Biol. 2015 Feb 12;15:44. doi: 10.1186/s12870-015-0435-3 (PMC4352283; doi:10.1186/s12870-015-0435-3)
Supplement: Additional file 8: — Transcription factor with altered expression in MT. [file 12870_2015_435_MOESM8_ESM.xls]

## Sheet: Sheet1
Group	Gene_id	Log2FoldChange	Padj	Gene Annotation
MYB	Cs3g23070	-1.0601	0.02372	MYB44 Transcription factor MYB44
	Cs3g02020	-2.1479	0.014337	MYBF Putative Myb family transcription factor
	orange1.1t01787	1.104	0.04711	MYB86 Transcription factor MYB86
NAC	Cs2g06460	-1.1783	0.015149	NAC25 transcription factor 25
	Cs5g26130	-1.1274	0.012458	NAMB1 NAC transcription factor NAM-B1
WRKY	Cs2g25560	-2.1771	0.014366	WRK75 Probable WRKY transcription factor 75
Ethylene-responsive	Cs8g17390	1.5199	0.008918	RAP27 Ethylene-responsive transcription factor RAP2-7
Others	Cs3g09270	1.1556	0.01962	KAN2 Probable transcription factor KAN2
	Cs5g04520	2.3701	0.015445	TF2B2 Transcription initiation factor IIB-2
	Cs7g01720	1.3427	0.008282	NFYA7 Nuclear transcription factor Y subunit A-7
	Cs8g03200	-1.3416	0.048932	BH025 Transcription factor bHLH25
	Cs9g06130	-2.7627	8.2e-11	MUTE Transcription factor MUTE
