# Supplementary material for: Transcriptomic analysis of differentially expressed genes in an orange-pericarp mutant and wild type in pummelo (Citrus grandis)
Source: BMC Plant Biol. 2015 Feb 12;15:44. doi: 10.1186/s12870-015-0435-3 (PMC4352283; doi:10.1186/s12870-015-0435-3)
Supplement: Additional file 9: — Primer sequences for amplification by qRT-PCR. [file 12870_2015_435_MOESM9_ESM.xls]

## Sheet: Sheet1
Gene	Forward	Reverse
Cs1g22680	TCTTCGGCAAGTAACTTTTTCTCA	AGCTTCTGCCCCTTCATCAG
Cs1g23090	TGCCGCTACTGGTCTGTGTAGT	CGTCTGCCTTCACCAAAGC
Cs9g07920	TTGTTGGCTTCCGTTCATATACA	AGAAGTTGCAGGAGCTGAAGAAA
Cs5g01770	GCTTGCTCGCTCTCTATTACAGCTA	GCCACCCCCCTCCGTAT
Cs5g10280	CCGCTGGCGCAAGCT	ACAAAACGGCAGGAAAGGAA
Cs5g22980	GTCCTCCGCTTGCAACAAA	TTGGGCTGGCTTGTATTCACT
Cs1g16010	AAACAGTTTTGGCTTCTGATGCT	TGCTTGTGACCGACAAATTTCT
Cs6g20050	TCAGAAATCAGCACCCAAAATCT	TGGGCAAGGAGGTGAAATCT
Cs9g01750	TTTCTTTCAGTCACTCAGTTTGTTCA	GCAAGCTCTCCCTTTAACTTCCA
Cs2g21220	TCTTTGTCCGGTTCTACTTTAAGTCA	CGGGCGTTACGGTATTCTTC
orange1.1t03822	AGCACATGAACTCTGTGAGCTAAAA	TGACCATTCAACCCGAAAAAA
Cs5g22980	GTCCTCCGCTTGCAACAAA	TTGGGCTGGCTTGTATTCACT
Cs6g14560	TGGTCACATTCCACTTGTTTCG	GCAAAGGAGTCACAATCAATGAGT
Cs7g09860	CCAATTCCAATTCTTCCATTCACT	TCCTTGTTTGTGCAGGTGACTAA
Cs8g08820	GGCCGCAAATTCGGAACT	GGCTGGACTCTGTTACCACCAT
orange1.1t04652	CGCAAGTTGATTGTCATGCAA	GGAGGCTTTGGAGCTGAATG
Cs2g04220	CGCTTACCCCATTGATATTCG	GCAGCCGTGTTGGTGTTG
Cs8g15220	TCAGGATCACGCCTACCGTTA	CGGGCTTTCCATCTTTGTTAAT
Cs4g08370	GGAGCCTTTCATTTACAGTGCAA	AATTCATTCTGGATCTGCTGCAT
Cs4g08380	CCATTTTGAAATCACCTTCATTGA	CAGGATGGCAACTTTCATGCT
orange1.1t03524	GTTGCAAGGTCAAACGTATTGG	TTTTGGATTTGGTCTCATTGGTATT
Cs3g04540	TCTTCGGAAAGGTGATGTAATACCT	TGCCATTATTGTACCACCATGAG
Cs2g06460	CGGCTCCATGGCTTCGT	CGCTGCCGCTGTTAAGATC
Cs2g25560	CAAAATTCTGGACCAAACACAGAT	TCTCTTCACTTTCAGACCCATGAA
Cs3g02020	TCTCACTACCTCATCCTTCTTCACA	TCGGCGCCAATGTCACT
Cs3g09270	TTCAGCAGGGAAGCTTGGTT	GAGACGGCAGGTTTATAGCAGAA
Cs3g23070	CGTTTGTTCGGGTGCAAAA	GACCGAACTACAGGATGGGAAA
Cs5g26130	CCATTCTTGACCCAGCAGTTACTAC	TTGATTCATTTTCTCATCCTTGAAAC
Cs7g01720	TGGACTCATCCATAGTTCAGCAA	TGTTCCATGTGCGCGTTCT
Cs8g03200	TCATCAATCAAAGGGTTACCAGAA	TGTGCCATTGATTCATGAAGCT
Cs8g17390	GAGTCGGCTCGGTCGTATTG	GACGTCCCCGACGAACCT
Cs1g16550	TGGAAGCTTCATTGCTGGTAGTAG	CCAAGGGAGAATGGGAAACC
Cs5g19060	GAAGCTGAAAAATGGCTGGAA	TTCCCGCATCCAATATTGCT
Cs6g22020	CACGACACTGCGGGTGAA	GGTATGGATTCCCTGCATTAGG
orange1.1t00214	GGCGCTACAACCTTCAAATCA	CTTGGCATTGTCAGTTGTTATTCTTT
Cs3g16860	GTCACAAATGGGATGAAGATTCTG	GCACGCCGGACTTCCA
Cs9g06970	GAAAACACAAATGTGCGTCACA	GCAGAAGCATTAGCGAACCAA
orange1.1t00386	TGATGATTCCTTCGTGCTTGTC	CGAAAACTAAAATGGCCTCGTT
orange1.1t04496	TCCAATTATACCACTCCTCCTTCAT	GATGTTTCCAGGGCTGTTTGTAA
Cs1g22210	GCAAGAAGGCGCCATAGAAA	GCCGATAATTGGCATTGCA
Cs3g10440	ACCCGGAAATTAGCGCAGTA	ATGGAGGACTTCTATAATTTGATTGTTG
Actin	CCAAGCAGCATGAAGATCAA	ATCTGCTGGAAGGTGCTGAG
CsGGPS	GCAACCGTTGTAGAGCATCTTG	CGTTGGTCAGATGATGTTGTCA
CsPSY	CCCGGACTGCTGTGTTTAAT	GAGCAAGGATGCCTCAAATC
CsPDS	ATAATTGGCGGACAGGCATA	CCTCTGTCGTCACTCGATCA
CsZDS	ATCAGTGCTCGTTGTATGCTTACTATATT	CCCTTGAGCATCCGCAAT
CsCRTISO	TTCTTTCCATTCACATGGGTGTT	TCATCCTCAAGCACAAAATGGT
CsLCYb	GGCTATATGGTGGCAAGGACTT	CAGAATTGAGGCTTCGAACGA
CsLCYe	CAACTGGATATTGAGGGCATCA	CAAGGAAACCGTGCCACATC
CsLCY2b	TGGCTCAACCAGGATGATCA	TTGGCCACAACCCATTCC
CsCCD1	TTGATCTGGGCCCTGGAA	GCCAGGCTCTCTAGGAACAAAA
CsCCD4a	GGACGGACCTTGTCCACGCG	GCAATCCCGACGCTCGTCGCC
CsCCD4c	GGAGTAGTTTCAAGGCATCC	GTAGCCACAGTGCACTCCCG
CsBCH	TTTGGGATGGCCTACATGTTC	GGCACGTCGGCAATGG
CsZEP	TCACGAGGATTTTTCTCGAACA	TGATACGAGCATGCATTTTGG
CsNCED2	GCCCAACAAATCCTTGAAAGTAGA	GGGTAAGGCTGTTTAGGGAAATG
CsNCED3	TCTCTTCAAACACCTTCCATTCC	GCTGCAGGTGATGGAGGGTAT
